# Supplementary material for: Synthesis of an Ethylenediaminetetraacetic Acid-like Ligand Based on Sucrose Scaffold and Complexation and Proton Relaxivity Studies of Its Gadolinium(III) Complex in Solution
Source: Molecules. 2024 Oct 3;29(19):4688. doi: 10.3390/molecules29194688 (PMC11478042; doi:10.3390/molecules29194688)
Supplement: Supplementary file 1 [file molecules-29-04688-s001.zip]

Archive with 1 entries (1 files):
- molecules-3205666-supplementary.pdf
